# Supplementary material for: An Iron Refractory Phenotype in Obese Adipose Tissue Macrophages Leads to Adipocyte Iron Overload
Source: Int J Mol Sci. 2022 Jul 3;23(13):7417. doi: 10.3390/ijms23137417 (PMC9267114; doi:10.3390/ijms23137417)
Supplement: Supplementary file 1 [file ijms-23-07417-s001.zip]

Archive with 1 entries (1 files):
- ijms-1787777-supplementary.pdf
